# Supplementary material for: Physical Presence during Moral Action in Immersive Virtual Reality
Source: Int J Environ Res Public Health. 2021 Jul 29;18(15):8039. doi: 10.3390/ijerph18158039 (PMC8345728; doi:10.3390/ijerph18158039)
Supplement: Supplementary file 1 [file ijerph-18-08039-s001.zip]

Archive with 1 entries (1 files):
- ijerph-1259644-supplementary.pdf
